# Supplementary material for: Preclinical Toxicity and Immunogenicity of a COVID-19 Vaccine (ZF2001) in Cynomolgus Monkeys
Source: Vaccines (Basel). 2022 Dec 5;10(12):2080. doi: 10.3390/vaccines10122080 (PMC9781319; doi:10.3390/vaccines10122080)
Supplement: Supplementary file 1 [file vaccines-10-02080-s001.zip]

Archive with 1 entries (1 files):
- vaccines-2048681-supplementary.xlsx
