# Supplementary material for: Preclinical Toxicity and Immunogenicity of a COVID-19 Vaccine (ZF2001) in Cynomolgus Monkeys
Source: Vaccines (Basel). 2022 Dec 5;10(12):2080. doi: 10.3390/vaccines10122080 (PMC9781319; doi:10.3390/vaccines10122080)
Supplement: Supplementary file 1 [file vaccines-10-02080-s001.zip › vaccines-2048681-supplementary.xlsx]

## Sheet: Supplementary Table 1
Supplementary Table S1. Body weight in cynomolgus macaques treated with ZF001 vaccines in repeat-dose toxicity study
Time	Groups	n	Blank control	Adjuvant control	Low dose	High dose	Groups	n	Blank control	Adjuvant control	Low dose	High dose
D-18	Male	5	3.07±0.21	3.23±0.23	3.24±0.16	3.20±0.25	Female	5	3.14±0.23	3.28±0.19	3.26±0.17	3.19±0.21
D-1		5	3.23±0.18	3.24±0.2	3.27±0.28	3.26±0.19		5	3.24±0.21	3.32±0.20	3.36±0.16	3.27±0.24
D8		5	3.19±0.19	3.27±0.23	3.35±0.27	3.28±0.19		5	3.31±0.16	3.38±0.18	3.30±0.20	3.27±0.21
D15		5	3.28±0.19	3.31±0.24	3.36±0.28	3.30±0.19		5	3.38±0.16	3.37±0.18	3.37±0.18	3.29±0.18
D22		5	3.23±0.24	3.31±0.28	3.40±0.25	3.30±0.18		5	3.42±0.17	3.40±0.16	3.38±0.23	3.30±0.22
D29		5	3.24±0.22	3.28±0.26	3.31±0.25	3.22±0.19		5	3.41±0.15	3.41±0.10	3.36±0.25	3.23±0.18
D36		5	3.22±0.24	3.33±0.26	3.35±0.21	3.25±0.19		5	3.35±0.18	3.37±0.19	3.35±0.24	3.28±0.18
D43		5	3.2±0.23	3.34±0.27	3.31±0.24	3.24±0.18		5	3.35±0.19	3.40±0.24	3.37±0.21	3.29±0.19
D50		5	3.19±0.26	3.30±0.32	3.37±0.26	3.30±0.25		5	3.33±0.20	3.33±0.22	3.39±0.28	3.27±0.19
D57		5	3.28±0.21	3.33±0.26	3.27±0.21	3.24±0.18		5	3.38±0.22	3.33±0.19	3.36±0.27	3.27±0.16
D64		5	3.25±0.25	3.32±0.26	3.49±0.35	3.27±0.20		5	3.37±0.23	3.34±0.27	3.41±0.26	3.29±0.15
D71		5	3.29±0.32	3.31±0.26	3.27±0.24	3.28±0.18		5	3.39±0.24	3.35±0.24	3.37±0.25	3.34±0.16
Dr7		2	3.51±0.28	3.49±0.26	3.47±0.26	3.40±0.08		2	3.57±0.01	3.52±0.12	3.46±0.05	3.43±0.07
Dr13		2	3.62±0.32	3.51±0.29	3.50±0.24	3.52±0.03		2	3.49±0.01	3.52±0.11	3.50±0.16	3.51±0.11
Note: Results are expressed as means ± SD. P > 0.05 is considered significant when compared to the saline control group. The date of the first dosing is defined as D1, the rest can be deduced from this. D-18, D-1 was in acclimation period, D8, D15, D22, D29, D36, D43, D50, D57, D64, D71 was in dosing phase, Dr7, Dr13 was in recovery period.

## Sheet: Supplementary Table 2
Supplementary Table S2. Temperature analysis in cynomolgus macaques treated with ZF001 vaccines in repeat-dose toxicity study (n = 10)
Groups		1st dose					2nd dose					3rd dose					4th dose
	D1(0h)	D1(4~6h)	D2	D3		D15(0h)	D15(4~6h)	D16	D17		D29(0h)	D29(4~6h)	D30	D31		D43(0h)	D43(4~6h)	D44	D45
Saline control	37.4± 0.3	37.5± 0.4	37.2± 0.4	37.2± 0.3		37.4± 0.2	37.5± 0.2	37.6± 0.1	37.5± 0.2		37.5± 0.4	37.4± 0.4	37.5± 0.4	37.3± 0.2		37.5± 0.4	37.3± 0.5	37.6± 0.3	37.5± 0.4
Adjutant control	37.0± 0.5	37.1± 0.5	37.0± 0.5	37.3± 0.3		37.1± 0.3	37.2± 0.2**	37.4± 0.3*	37.2± 0.2**		37.4± 0.5	37.3± 0.3	37.6± 0.5	37.3± 0.3		37.4± 0.5	37.5± 0.5	37.8± 0.5	37.5± 0.4
Low dose	37.4± 0.3	37.1± 0.4	37.4± 0.3	37.4± 0.3		37.5± 0.2	37.5± 0.2	37.6± 0.2	37.4± 0.2		37.5± 0.5	37.7± 0.4	37.5± 0.4	37.6± 0.3*		37.2± 0.7	37.4± 0.6	37.4± 0.5	37.5± 0.3
High dose	37.3± 0.4	37.2± 0.5	37.0± 0.4	37.2± 0.3		37.3± 0.4	37.5± 0.3	37.4± 0.2*	37.4± 0.2		37.7± 0.3	37.7± 0.3*	37.8± 0.2	37.8± 0.3**		37.4± 0.5	37.7± 0.3	37.2± 0.4*	37.5± 0.5
Note: Results are expressed as means ± SD.*,** Indicate a statistically significant difference at P < 0.05 and P < 0.01 when compared to the saline control group.

## Sheet: Supplementary Table 3
Supplementary Table S3. ECG analysis in cynomolgus macaques treated with ZF001 vaccines in repeat-dose toxicity study
Parameter	End of the dosing phase (n = 10)					End of the recovery period (n = 4)
	Blank control	Adjuvant control	Low dose	High dose		Blank control	Adjuvant control	Low dose	High dose
RR（ms）	223.071±9.656	236.407±11.85	234.447±23.611	240.122±20.569		229.01±5.747	241.486±11.907	229.287±8.5	242.762±22.816
HR（bpm）	269.425±11.601	254.398±13.298	257.967±22.705	251.531±21.557		262.12±6.51	248.897±11.795	261.948±9.628	248.741±22.543
PR（ms）	43.767±5.795	48.578±6.383	47.443±7.615	48.617±2.951		50.219±7.252	48.818±1.114	42.802±11.108	47.351±6.051
Pdur（ms）	27.195±2.944	30.358±3.963	30.538±6.094	33.651±5.212**		33.484±6.004	27.32±3.705	27.466±4.904	31.762±1.705
QRS（ms）	64.019±5.778	70.21±7.008	67.991±7.946	71.992±10.364		65.792±9.544	69.94±7.925	68.289±7.702	73.319±9.392
Ramp（mV）	0.716±0.465	0.678±0.479	0.838±0.333	0.598±0.386		0.991±1.174	1.5±0.49	1.02±0.522	0.793±0.364
STlevel（mV）	-0.054±0.024	-0.059±0.033	-0.064±0.029	-0.047±0.026		-0.056±0.038	-0.096±0.023	-0.065±0.03	-0.068±0.026
Ste（mV）	0.013±0.021	-0.002±0.038	0.022±0.026	0.019±0.018		0.053±0.04	0.018±0.033	0.057±0.034	0.03±0.022
QT（ms）	153.41±12.729	161.265±10.098	161.838±14.237	164.531±20.19		153.049±11.058	174.27±12.54	154.55±19.771	166.564±16.724
QTcB（ms）	324.728±23.937	331.6±15.726	334.374±21.738	335.399±30.853		319.729±20.756	354.437±17.161	322.574±38.53	337.847±20.065
QTcF（ms）	252.897±19.293	260.752±13.5	262.471±18.283	264.468±26.717		250.106±16.806	279.734±15.671	252.404±30.812	266.845±19.177
Note: Results are expressed as means ± SD. *,** Indicate a statistically significant difference at P < 0.05 and P < 0.01 when compared to the saline control group. Abbreviation: RR,RR interval; HR,Heart Rate; PR,PR interval; QRS,QRS wave complex; QT,QT interval; QTc,QTc Corrected QT interval.

## Sheet: Supplementary Table 4
Supplementary Table S4. Organ weights and organ/body weight ratios in cynomolgus macaques treated with ZF001 vaccines in repeat-dose toxicity study
Groups	Parameter		End of the dosing phase (n = 3)					End of the recovery period (n = 2)
			Blank control	Adjuvant control	Low dose	High dose		Blank control	Adjuvant control	Low dose	High dose
Male	Heart	organ weight (g)	10.67±1.13	12.51±2.42	10.29±0.83	10.5±0.58		11.89±0.4	12.58±0.94	12.63±0.25	11.66±1.37
		ratio (g/100g)	0.35±0.03	0.39±0.08	0.32±0.01	0.33±0.03		0.34±0.04	0.39±0.04	0.4±0	0.36±0.04
	Liver	organ weight (g)	54.45±4.25	58.86±5.45	57.73±6.53	57.19±4.52		60.57±2.02	53.15±5.07	59.82±2.7	56.34±2.68
		ratio (g/100g)	1.77±0.09	1.85±0.05	1.82±0.10	1.78±0.09		1.72±0.06	1.63±0.11	1.88±0.1	1.72±0.07
	Spleen	organ weight (g)	2.22±0.27	3.03±0.42	3.47±1.39	2.66±0.15		3.78±1.65	3.03±0.39	4.6±2.85	3.42±0.45
		ratio (g/100g)	0.07±0.01	0.09±0.01	0.11±0.04	0.08±0.01		0.11±0.04	0.09±0.01	0.14±0.09	0.1±0.01
	Kidney	organ weight (g)	13.32±0.51	12.59±1.79	13.27±2.97	12.00±1.89		13.53±0.91	13.36±2.67	13.42±0.81	13.71±0.11
		ratio (g/100g)	0.43±0.03	0.39±0.03	0.42±0.06	0.37±0.05		0.39±0.05	0.41±0.07	0.42±0.02	0.42±0.01
	Brain	organ weight (g)	73.73±8.12	71.82±4.87	69.16±3.26	64.27±0.31		65.18±2.47	66.79±9.07	76.46±4.69	76.64±2.01
		ratio (g/100g)	2.40±0.26	2.26±0.01	2.19±0.08	2.00±0.14		1.86±0.2	2.04±0.22	2.4±0.13	2.34±0.08
	Thymic	organ weight (g)	4.142±1.352	3.277±0.487	2.609±1.114	2.191±0.045		2.876±0.403	1.935±0.725	1.463±0.556	3.383±0.71
		ratio (g/100g)	0.134±0.040	0.104±0.022	0.081±0.031	0.068±0.006		0.082±0.017	0.06±0.024	0.046±0.018	0.103±0.023
	Adrenal	organ weight (g)	0.572±0.098	0.594±0.091	0.689±0.112	0.595±0.035		0.57±0.049	0.654±0.214	0.608±0.011	0.604±0.013
		ratio (g/100g)	0.019±0.002	0.019±0.002	0.022±0.004	0.018±0.000		0.016±0.003	0.02±0.006	0.019±0	0.018±0.001
	Testicular	organ weight (g)	1.298±0.162	1.549±0.267	1.987±0.609	1.905±0.971		5.434±5.354	1.933±0.457	1.861±0.701	1.211±0.161
		ratio (g/100g)	0.042±0.006	0.048±0.006	0.063±0.022	0.059±0.028		0.149±0.141	0.059±0.012	0.058±0.022	0.037±0.005
	Epididymis	organ weight (g)	0.620±0.079	0.688±0.063	0.828±0.376	0.852±0.486		0.906±0.534	0.812±0.047	0.743±0.137	0.5±0.13
		ratio (g/100g)	0.020±0.003	0.022±0.001	0.026±0.013	0.026±0.014		0.025±0.013	0.025±0.001	0.023±0.004	0.015±0.004
	Thyroid	organ weight (g)	0.356±0.093	0.376±0.052	0.427±0.156	0.262±0.073		0.26±0.066	0.408±0.105	0.311±0.04	0.413±0.122
		ratio (g/100g)	0.012±0.003	0.012±0.003	0.013±0.004	0.008±0.002		0.007±0.001	0.012±0.003	0.01±0.001	0.013±0.004
Groups	Parameter		End of the dosing phase (n = 3)					End of the recovery period (n = 2)
			Blank control	Adjuvant control	Low dose	High dose		Blank control	Adjuvant control	Low dose	High dose
Female	Heart	organ weight (g)	10.8±1.12	9.53±0.88	11.29±0.68	10.95±1.23		12.8±0.86	12.60±1.71	11.02±0.73	11.79±1.33
		ratio (g/100g)	0.34±0.04	0.3±0.03	0.35±0.05	0.35±0.04		0.39±0.03	0.36±0.03	0.32±0.03	0.35±0.04
	Liver	organ weight (g)	52.63±2.88	56.75±10.16	57.57±7.01	54.86±5.79		66.57±6.97	61.95±8.6	55.76±2.81	65.84±2.31
		ratio (g/100g)	1.66±0.06	1.80±0.32	1.78±0.18	1.76±0.21		2.04±0.26	1.79±0.17	1.61±0.12	1.94±0.05
	Spleen	organ weight (g)	4.01±0.78	3.10±0.53	2.8±0.8	3.53±0.49		2.92±0.99	4.46±0.64	2.33±0.25	3.27±1.53
		ratio (g/100g)	0.13±0.03	0.10±0.02	0.09±0.02	0.11±0.01		0.09±0.03	0.13±0.01	0.07±0.01	0.10±0.04
	Kidney	organ weight (g)	13.23±0.53	12.79±1.08	13.34±2.04	13.38±0.84		13.92±0.23	14.09±0.74	13.5±2.99	12.91±0.31
		ratio (g/100g)	0.42±0.00	0.41±0.03	0.41±0.05	0.43±0.03		0.43±0.02	0.41±0.00	0.39±0.1	0.38±0.01
	Brain	organ weight (g)	65.31±7.67	65.81±2.34	67.65±4.97	67.21±0.97		69.5±0.41	66.94±7.78	69.29±0.86	64.17±2.28
		ratio (g/100g)	2.07±0.30	2.09±0.08	2.10±0.19	2.16±0.07		2.13±0.06	1.94±0.31	2.00±0.02	1.9±0.09
	Thymic	organ weight (g)	2.63±1.517	1.991±0.126	1.911±1.729	2.839±0.623		2.99±1.172	3.234±1.358	0.980±0.273	1.4±0.307
		ratio (g/100g)	0.082±0.045	0.063±0.004	0.056±0.045	0.091±0.021		0.091±0.034	0.094±0.043	0.028±0.007	0.041±0.009
	Adrenal	organ weight (g)	0.656±0.211	0.626±0.031	0.631±0.092	0.734±0.100		0.803±0.331	0.567±0.113	0.662±0.130	0.619±0.231
		ratio (g/100g)	0.021±0.008	0.02±0.001	0.02±0.004	0.024±0.003		0.025±0.011	0.016±0.003	0.019±0.003	0.018±0.007
	Uterine	organ weight (g)	4.097±1.475	3.757±2.436	5.009±1.915	4.687±1.097		3.818±2.034	3.504±2.258	2.930±1.073	3.711±1.152
		ratio (g/100g)	0.13±0.049	0.119±0.076	0.152±0.044	0.150±0.032		0.116±0.060	0.100±0.061	0.084±0.029	0.109±0.033
	Ovarian	organ weight (g)	0.408±0.146	0.302±0.046	0.292±0.077	0.430±0.139		0.461±0.103	0.338±0.179	0.300±0.004	0.381±0.214
		ratio (g/100g)	0.013±0.005	0.010±0.001	0.009±0.003	0.014±0.004		0.014±0.003	0.010±0.005	0.009±0.000	0.011±0.006
	Thyroid	organ weight (g)	0.269±0.076	0.308±0.065	0.318±0.1	0.303±0.027		0.299±0.051	0.325±0.002	0.218±0.059	0.336±0.04
		ratio (g/100g)	0.009±0.002	0.01±0.002	0.010±0.002	0.010±0.001		0.009±0.002	0.009±0.000	0.006±0.002	0.01±0.001
Note: Results are expressed as means ± SD.

## Sheet: Supplementary Table 5
Supplementary Table S5 ECG analysis in cynomolgus macaques treated with ZF001 vaccines in safety pharmacology (n = 8)
Time postdose（h）	RR					P wave					R wave					ST					ST wave					QT					QTcF
	Blank control	Adjuvant control	Low dose	High dose		Blank control	Adjuvant control	Low dose	High dose		Blank control	Adjuvant control	Low dose	High dose		Blank control	Adjuvant control	Low dose	High dose		Blank control	Adjuvant control	Low dose	High dose		Blank control	Adjuvant control	Low dose	High dose		Blank control	Adjuvant control	Low dose	High dose
-1~0	253.8 ±27.7	254.3 ±22.5	273.5 ±34.8	273.0 ±37.3		33.1±6.3	32.7±5.6	36.3±12.5	36.1±5.6		0.692±0.601	0.421±0.211	0.541±0.272	0.324±0.238		-0.044±0.038	-0.032±0.025	-0.037±0.018	-0.031±0.018		0.019±0.008	0.011±0.008	0.009±0.017	0.006±0.007		173.7±14.8	169.6±11.9	188.1±18.3	184.9±17.3		274.5±19.0	268.0±17.3	290.3±24.2	285.3±16.9
0~1	256.1 ±19.4	253.4 ±22.5	271.6 ±38.8	274.6 ±40.6		34.2±5.8	32.5±5.3	37.1±11.4	33.7±4.9		0.671±0.627	0.450±0.264	0.477±0.264	0.348±0.224		-0.044±0.041	-0.033±0.022	-0.035±0.017	-0.030±0.022		0.020±0.007	0.011±0.010	0.008±0.016	0.008±0.005		171.2±16.0	170.6±9.9	185.2±13.5	183.4±19.0		269.8±24.4	269.9±14.2	286.4±14.0	282.3±19.0
1~2	260.7 ±17.4	262.0 ±30.7	275.2 ±41.2	276.6 ±42.2		35.6±6.9	33.4±5.5	36.1±12.0	35.9±5.4		0.676±0.663	0.509±0.306	0.485±0.233	0.328±0.253		-0.045±0.042	-0.037±0.029	-0.034±0.014	-0.029±0.017		0.020±0.007	0.014±0.015	0.008±0.013	0.007±0.008		173.6±20.4	174.4±12.4	188.2±15.9	184.7±18.0		271.6±29.2	273.1±18.7	289.9±18.3	283.9±16.9
2~3	268.1 ±26.6	282.7 ±34.6	295.6 ±39.0	286.9 ±47.1		35.1±5.4	32.6±4.6	36.5±12.5	34.9±4.7		0.705±0.657	0.496±0.306	0.513±0.224	0.360±0.265		-0.045±0.037	-0.035±0.026	-0.034±0.015	-0.030±0.017		0.022±0.012	0.007±0.012*	0.009±0.013*	0.008±0.008*		179.1±25.5	190.5±23.7	198.8±17.5	190.4±24.7		277.6±34.8	290.1±26.4	298.9±19.9	288.9±24.5
3~4	310.1 ±22.9	317.2 ±55.2	313.1 ±16.6	317.7 ±44.0		36.3±8.2	32.5±4.8	35.2±11.2	33.8±3.3		0.672±0.645	0.499±0.329	0.527±0.259	0.346±0.232		-0.043±0.035	-0.034±0.024	-0.035±0.020	-0.029±0.023		0.017±0.016	0.009±0.014	0.007±0.015	0.004±0.006		192.5±28.4	204.2±27.3	204.3±15.6	201.6±19.7		284.2±39.6	299.6±28.8	301.0±21.1	295.7±20.1
4~5	334.3 ±31.4	361.3 ±51.2	354.9 ±37.9	353.3 ±59.3		37.1±8.1	34.1±3.9	36.9±9.4	35.0±2.9		0.651±0.704	0.435±0.273	0.482±0.241	0.325±0.222		-0.040±0.041	-0.028±0.016	-0.030±0.020	-0.022±0.017		0.019±0.019	0.012±0.012	0.012±0.012	0.010±0.005		206.8±31.8	212.7±19.2	214.2±9.2	212.9±20.3		297.9±41.9	299.1±17.9	303.3±14.4	301.7±19.6
5~6	265.7 ±19.5	293.5 ±34.9	304.7 ±30.9	288.2 ±33.9		36.2±8.4	32.6±5.7	35.7±9.6	33.8±4.0		0.681±0.718	0.450±0.231	0.477±0.225	0.357±0.239		-0.040±0.039	-0.032±0.021	-0.030±0.015	-0.030±0.021		0.021±0.013	0.011±0.015	0.010±0.016	0.007±0.005		180.9±24.9	188.7±16.5	198.9±14.0	191.7±17.8		281.4±35.9	284.2±17.5	296.0±18.7	290.5±19.8
6~8	379.6 ±49.4	386.2 ±61.5	402.0 ±77.1	371.8 ±81.6		40.1±7.7	33.2±5.9	37.3±8.9	36.2±4.3		0.532±0.533	0.364±0.242	0.447±0.239	0.289±0.159		-0.040±0.034	-0.022±0.014	-0.018±0.013	-0.019±0.016		0.018±0.009	0.015±0.011	0.018±0.018	0.011±0.008		232.2±35.9	215.3±19.9	236.0±20.2	222.4±25.3		320.4±41.9	297.0±26.8	321.4±21.3	311.1±27.9
8~10	417.8 ±34.4	412.7 ±58.9	457.1 ±52.1	436.0 ±71.0		39.9±6.1	35.7±6.9	38.6±8.9	36.7±4.0		0.497±0.482	0.333±0.225	0.432±0.232	0.274±0.159		-0.025±0.031	-0.017±0.012	-0.011±0.006	-0.016±0.013		0.017±0.011	0.015±0.011	0.025±0.016	0.011±0.010		252.5±29.3	232.3±21.5	252.9±24.8	251.7±24.1		337.7±35.3	312.9±24.5	329.5±33.9	333.2±30.3
10~12	416.7 ±28.2	424.0 ±82.8	459.2 ±31.9	433.8 ±68.5		40.2±6.7	36.0±6.9	37.0±6.3	36.8±4.0		0.490±0.450	0.354±0.248	0.408±0.222	0.281±0.164		-0.022±0.028	-0.019±0.016	-0.012±0.007	-0.015±0.013		0.018±0.010	0.014±0.010	0.021±0.014	0.011±0.009		255.8±30.1	229.3±18.3	255.1±22.7	255.6±30.1		342.4±36.6	307.7±31.6	331.2±31.4	338.4±30.7
12~16	426.2 ±14.3	401.4 ±73.6	466.5 ±37.9	421.1 ±87.4		40.1±5.9	34.2±5.8	36.8±5.3	35.9±3.4		0.536±0.490	0.355±0.220	0.426±0.215	0.285±0.138		-0.024±0.036	-0.020±0.013	-0.012±0.009	-0.018±0.012		0.019±0.006	0.013±0.010	0.023±0.015	0.008±0.008*		260.1±27.2	227.6±17.6	256.0±20.2	246.8±31.0		345.6±34.3	310.3±25.7	330.9±30.2	330.4±26.9
16~20	390.3 ±45.4	391.4 ±77.7	414.9 ±72.9	387.2 ±77.1		37.7±6.9	35.5±5.8	34.8±4.7	34.7±5.3		0.582±0.489	0.369±0.236	0.469±0.270	0.312±0.174		-0.031±0.035	-0.022±0.017	-0.020±0.015	-0.020±0.014		0.016±0.010	0.010±0.013	0.019±0.014	0.010±0.008		247.6±36.1	218.6±18.2	234.0±35.1	236.9±29.8		338.4±39.5	300.3±20.3	314.7±39.4	325.9±26.4
20~24	250.2 ±8.1	259.8 ±24.5	273.3 ±32.6	270.1 ±35.3		33.3±8.1	32.5±6.4	35.5±10.8	32.2±5.8		0.520±0.427	0.450±0.260	0.405±0.185	0.318±0.166		-0.036±0.022	-0.035±0.021	-0.026±0.013	-0.027±0.014		0.015±0.011	0.009±0.010	0.010±0.012	0.005±0.006		174.4±18.9	179.6±11.0	189.0±14.3	186.8±19.8		276.7±28.2	281.7±10.9	291.4±12.6	289.1±20.9
Note: *P < 0.05, Compared with Saline control group in corresponding period.

## Sheet: Supplementary Table 6
Supplementary Table S6. Body temperature in cynomolgus macaques treated with ZF001 vaccines in safety pharmacology at D1(n = 8)
Time postdose（h）	Body temperature
	Blank control	Adjuvant control	Low dose	High dose
-1~0	36.85±0.27	36.66±0.36	36.86±0.33	36.46±0.63
0~1	36.64±0.39	36.60±0.33	36.70±0.52	36.41±0.62
1~2	36.50±0.41	36.50±0.40	36.61±0.55	36.38±0.57
2~3	36.33±0.70	36.62±0.46	36.33±0.59	36.34±0.80
3~4	37.04±0.67	36.82±0.55	36.34±1.08	36.62±1.08
4~5	37.15±0.85	36.91±0.47	36.76±0.54	36.70±0.92
5~6	36.65±0.60	36.67±0.41	36.60±0.45	36.63±0.78
6~8	36.70±1.01	36.59±0.44	36.69±0.41	36.56±0.51
8~10	36.47±0.76	36.30±0.78	36.40±0.62	36.33±0.23
10~12	36.68±0.70	36.34±0.94	36.46±0.74	36.42±0.21
12~16	36.62±0.95	36.61±0.83	36.65±0.55	36.76±0.38
16~20	37.05±0.51	36.75±0.69	36.90±0.33	36.97±0.44
20~24	36.36±0.92	36.85±0.47	36.71±0.36	36.68±0.42
Note: Compared with Saline control group in corresponding period, P > 0.05.
